# Supplementary material for: 2,3,6-Trichloro-5-(trichloro­meth­yl)pyridine
Source: Acta Crystallogr Sect E Struct Rep Online. 2012 Aug 15;68(Pt 9):o2723. doi: 10.1107/S1600536812035404 (PMC3435736; doi:10.1107/S1600536812035404)
Supplement: Supplementary file 2 [file e-68-o2723-Isup2.hkl]

# 
# h,k,l, Fc-squared, Fo-squared, sigma(Fo-squared) and status flag 
# 
data_I
_shelx_title ' X in Pbcm' 
_shelx_refln_list_code          4 
_shelx_F_calc_maximum      242.97 
_exptl_crystal_F_000       584.00 
_reflns_d_resolution_high  0.8286 
 
loop_ 
 _symmetry_equiv_pos_as_xyz 
 'x, y, z' 
 '-x, -y, z+1/2' 
 '-x, y+1/2, -z+1/2' 
 'x, -y+1/2, -z' 
 '-x, -y, -z' 
 'x, y, -z-1/2' 
 'x, -y-1/2, z-1/2' 
 '-x, y-1/2, z' 
 
_cell_length_a     8.3100 
_cell_length_b    17.0180 
_cell_length_c     7.3160 
_cell_angle_alpha  90.000 
_cell_angle_beta   90.000 
_cell_angle_gamma  90.000 
 
_shelx_F_squared_multiplier     1.000 
 
loop_ 
 _refln_index_h 
 _refln_index_k 
 _refln_index_l 
 _refln_F_squared_calc 
 _refln_F_squared_meas 
 _refln_F_squared_sigma 
 _refln_observed_status 
   1   0   0      329.84      556.73     16.78 o 
   2   0   0      959.76     1425.61     10.74 o 
   3   0   0    46838.65    43123.61    332.51 o 
   4   0   0      844.46     1108.08     12.38 o 
   5   0   0      298.22      307.49      8.23 o 
   6   0   0      751.73      737.10     42.26 o 
   7   0   0      630.02      657.42     26.08 o 
   8   0   0      903.39      933.56     31.31 o 
   9   0   0      510.24      495.30     29.15 o 
  10   0   0        4.89       -8.79      8.79 o 
   1   1   0       95.16      145.06      2.50 o 
   2   1   0       67.60       58.42      2.63 o 
   3   1   0      779.84      773.40     32.63 o 
   4   1   0     2430.51     2358.96     14.69 o 
   5   1   0       72.16       87.11      4.76 o 
   6   1   0      221.26      213.30      7.06 o 
   7   1   0      212.52      207.06      7.70 o 
   8   1   0        0.57       -6.13      6.13 o 
   9   1   0      118.06      133.65      8.95 o 
  10   1   0        5.85       10.54      8.40 o 
   0   2   0     1026.16     1125.73      8.00 o 
   1   2   0      224.51      293.95      4.12 o 
   2   2   0     1532.23     1552.47     14.51 o 
   3   2   0      967.54     1073.88      9.18 o 
   4   2   0      294.33      284.50      6.24 o 
   5   2   0      433.99      417.23      7.76 o 
   6   2   0      439.84      466.99      9.49 o 
   7   2   0      513.55      482.42     30.00 o 
   8   2   0        1.41        0.55      7.66 o 
   9   2   0      112.95      107.97      8.21 o 
   1   3   0     2697.35     2756.55    150.03 o 
   2   3   0     8940.50     9280.71    162.28 o 
   3   3   0     8182.06     8072.22    116.92 o 
   4   3   0     1630.85     1793.37     14.83 o 
   5   3   0     8324.96     9034.46    211.69 o 
   6   3   0      768.97      832.27     11.68 o 
   7   3   0       72.60       63.62      6.12 o 
   8   3   0      604.34      602.54     18.84 o 
   9   3   0      140.97      174.39     18.26 o 
   0   4   0     2660.09     2208.27     67.94 o 
   1   4   0      467.87      468.97     23.45 o 
   2   4   0     3069.38     3278.77     63.78 o 
   3   4   0     2296.92     2316.45     13.84 o 
   4   4   0      243.59      250.65      6.85 o 
   5   4   0      896.97      923.53     28.74 o 
   6   4   0      862.86      865.87     18.64 o 
   7   4   0      191.09      195.57      7.71 o 
   8   4   0      223.12      206.27      9.00 o 
   9   4   0       31.80       32.09      6.69 o 
   1   5   0    11765.05    11656.17    348.21 o 
   2   5   0    14940.09    15473.15    170.93 o 
   3   5   0      178.45      203.20      5.16 o 
   4   5   0      963.34     1008.97     34.75 o 
   5   5   0       58.63       45.67     16.22 o 
   6   5   0      930.35      913.84     12.75 o 
   7   5   0     1366.89     1383.92     59.44 o 
   8   5   0       46.98       41.97     16.67 o 
   9   5   0      183.57      182.73      9.38 o 
   0   6   0    10266.77     9562.76    182.76 o 
   1   6   0      133.43      127.80      3.89 o 
   2   6   0     6576.16     6685.83    106.74 o 
   3   6   0     4904.21     5568.21    124.23 o 
   4   6   0      169.65      163.06      5.43 o 
   5   6   0     1984.02     1963.25     16.72 o 
   6   6   0      898.52      939.52     22.35 o 
   7   6   0      169.07      149.21      7.40 o 
   8   6   0        0.01       -1.18      5.95 o 
   9   6   0      100.18      105.11     13.05 o 
   1   7   0      281.23      262.68      5.14 o 
   2   7   0      583.52      623.89     11.29 o 
   3   7   0        0.58       -0.66      5.87 o 
   4   7   0      120.45      133.23      5.35 o 
   5   7   0       36.52       37.18      5.39 o 
   6   7   0      422.15      441.62     18.53 o 
   7   7   0       12.13       13.14      6.62 o 
   8   7   0        0.54        1.66      6.19 o 
   9   7   0      142.14      104.74      9.09 o 
   0   8   0     1561.19     1541.04     21.44 o 
   1   8   0      157.22      138.67      5.44 o 
   2   8   0    10043.99    10021.99    149.96 o 
   3   8   0     1388.61     1338.61     30.04 o 
   4   8   0       32.38       55.65      5.19 o 
   5   8   0     4079.98     4159.65    175.85 o 
   6   8   0      190.41      174.02      7.58 o 
   7   8   0       85.21       68.23      6.66 o 
   8   8   0       33.91       51.64      6.85 o 
   9   8   0       23.18        7.13      7.09 o 
   1   9   0      694.60      564.37     18.60 o 
   2   9   0      858.79      824.50      9.77 o 
   3   9   0       86.96       81.75      5.14 o 
   4   9   0      952.35      971.80     11.96 o 
   5   9   0        0.13       -1.82      5.12 o 
   6   9   0       61.74       70.31      6.08 o 
   7   9   0      939.72      941.70     15.69 o 
   8   9   0      233.78      220.41     10.10 o 
   9   9   0        0.74       -5.45     10.76 o 
   0  10   0     1001.60      902.03     17.58 o 
   1  10   0     2842.11     2616.75     76.29 o 
   2  10   0      442.47      377.42     10.58 o 
   3  10   0       64.32      243.10    127.53 o 
   4  10   0       74.74       71.16      7.15 o 
   5  10   0       36.76       39.15      8.78 o 
   6  10   0       11.10       12.42     11.06 o 
   7  10   0      137.09      145.68      8.53 o 
   8  10   0      249.23      250.12     18.23 o 
   1  11   0     1382.98     1420.15     83.19 o 
   2  11   0      115.44      108.80      5.40 o 
   3  11   0      309.46      318.54      8.53 o 
   4  11   0      463.80      471.72     10.12 o 
   5  11   0      419.26      424.75     37.66 o 
   6  11   0        2.44       13.59      4.98 o 
   7  11   0      409.31      424.65     16.14 o 
   8  11   0       65.75       73.69      8.15 o 
   0  12   0      290.23      232.48     12.68 o 
   1  12   0      615.82      615.62      9.68 o 
   2  12   0      336.61      344.34     16.74 o 
   3  12   0       20.56       27.54      5.42 o 
   4  12   0      137.52      134.71      7.01 o 
   5  12   0      464.65      464.18     10.96 o 
   6  12   0       19.65       18.64     15.80 o 
   7  12   0        3.32        3.47     11.25 o 
   8  12   0      341.38      357.14     26.70 o 
   1  13   0      732.49      725.42     50.38 o 
   2  13   0        4.23        5.17      4.84 o 
   3  13   0      230.04      221.36     18.62 o 
   4  13   0     2647.37     2603.91    133.18 o 
   5  13   0       60.04       43.91      6.48 o 
   6  13   0        0.49        1.81      5.64 o 
   7  13   0      412.26      432.24     13.19 o 
   0  14   0     6682.79     7139.94     52.08 o 
   1  14   0      426.45      391.02     20.16 o 
   2  14   0      186.55      169.90     11.32 o 
   3  14   0     1568.31     1419.62     55.47 o 
   4  14   0       52.75       58.30     15.48 o 
   5  14   0        2.76        4.62      5.85 o 
   6  14   0        7.22        7.61      5.76 o 
   7  14   0        3.28       -2.16      7.03 o 
   1  15   0       21.89       17.29      5.64 o 
   2  15   0        0.28        3.45      6.42 o 
   3  15   0       88.31       75.01      6.98 o 
   4  15   0       83.02       71.30      8.19 o 
   5  15   0       32.30       41.85      6.47 o 
   6  15   0       30.78       26.75      6.47 o 
   0  16   0      299.89      358.73     18.77 o 
   1  16   0      549.85      600.78     12.28 o 
   2  16   0      493.84      492.58     13.12 o 
   3  16   0        7.11        0.71     10.74 o 
   4  16   0       13.36       18.46      6.16 o 
   5  16   0      325.39      308.20     11.22 o 
   6  16   0        9.67        1.86      7.19 o 
   1  17   0      206.74      217.60      9.37 o 
   2  17   0      947.02      948.76     18.17 o 
   3  17   0      151.87      159.23      9.86 o 
   4  17   0        2.01       -0.72      6.18 o 
   5  17   0      465.39      491.24     13.51 o 
   0  18   0        0.43        2.48     12.54 o 
   1  18   0       17.34        8.17      6.42 o 
   2  18   0      136.92      151.18      8.42 o 
   3  18   0       96.69      108.06      8.44 o 
   4  18   0       39.75       53.62      9.58 o 
   1  19   0        5.72       10.30      6.21 o 
   2  19   0      125.35      169.89      9.56 o 
   3  19   0       11.94        9.97      7.39 o 
   0  20   0      515.68      558.22     21.46 o 
   1  20   0        8.94        3.66      7.01 o 
   2  20   0       10.75        9.23      7.66 o 
   1   1   1     5612.08     5052.80   1239.65 o 
   2   1   1      109.85      113.64      3.37 o 
   3   1   1     3487.63     3850.79    177.05 o 
   4   1   1     2457.11     2754.48     16.23 o 
   5   1   1     2205.92     2149.49     43.01 o 
   6   1   1       76.29       87.65     10.92 o 
   7   1   1      368.27      342.53     14.81 o 
   8   1   1      615.85      559.17     51.92 o 
   9   1   1       13.50       -6.27      6.27 o 
   0   2   1      846.72      983.17     11.42 o 
   1   2   1     2312.55     1979.89    254.74 o 
   2   2   1      473.91      506.89     26.54 o 
   3   2   1      372.82      354.69      7.53 o 
   4   2   1       17.33       12.74      3.29 o 
   5   2   1      148.31      169.72      9.19 o 
   6   2   1       83.50       72.92     10.79 o 
   7   2   1      514.19      494.39     24.48 o 
   8   2   1      135.58      140.40     11.42 o 
   9   2   1       67.50       79.02     14.55 o 
   1   3   1     1115.88     1193.01    129.28 o 
   2   3   1     3354.95     3571.07    262.98 o 
   3   3   1        0.43       -0.12      3.32 o 
   4   3   1      151.47      161.85      8.55 o 
   5   3   1       58.88       50.44      4.86 o 
   6   3   1      156.74      152.20      9.32 o 
   7   3   1       85.02       77.31      6.04 o 
   8   3   1        0.65        7.27     11.21 o 
   9   3   1       51.92       46.19      6.74 o 
   0   4   1    18728.17    19984.64    250.37 o 
   1   4   1       51.53       49.19     10.71 o 
   2   4   1     5076.90     5039.19    554.25 o 
   3   4   1      783.78      827.42     20.99 o 
   4   4   1       28.78       29.46      4.01 o 
   5   4   1      846.23      915.21     20.58 o 
   6   4   1      223.78      206.81      7.40 o 
   7   4   1      101.79      109.23      6.60 o 
   8   4   1      124.35      121.05      7.96 o 
   9   4   1       28.76       35.62     10.84 o 
   1   5   1       31.25       32.99      3.88 o 
   2   5   1       10.03        6.14      2.44 o 
   3   5   1       23.24       25.12     12.04 o 
   4   5   1      165.40      151.78      5.21 o 
   5   5   1      127.80      115.50      5.89 o 
   6   5   1        8.37       15.75      5.00 o 
   7   5   1       10.86       14.21      8.46 o 
   8   5   1       67.81       64.04      6.85 o 
   9   5   1       48.19       48.57      8.16 o 
   0   6   1     2347.15     2212.75     18.48 o 
   1   6   1     1512.89     1376.15     93.54 o 
   2   6   1       25.10       23.63      5.03 o 
   3   6   1     4479.78     4734.34    250.48 o 
   4   6   1        3.94        5.66      4.05 o 
   5   6   1      149.59      148.69      6.83 o 
   6   6   1     1131.94     1174.83     14.88 o 
   7   6   1      130.33      124.03      7.49 o 
   8   6   1       28.06       32.21      6.02 o 
   9   6   1       12.47       10.78      9.22 o 
   1   7   1     1510.35     1596.43     53.48 o 
   2   7   1     2498.67     2687.03    138.78 o 
   3   7   1     1435.69     1375.08     20.59 o 
   4   7   1      416.78      396.01     23.49 o 
   5   7   1     5067.32     5331.20    133.61 o 
   6   7   1        2.11       10.24      5.04 o 
   7   7   1      204.41      184.01      8.30 o 
   8   7   1      374.10      393.95     11.86 o 
   9   7   1        2.95        0.96      6.19 o 
   0   8   1     1759.92     1684.10     17.90 o 
   1   8   1      604.41      574.20      7.60 o 
   2   8   1        3.92        7.14      3.04 o 
   3   8   1      497.70      503.16      8.56 o 
   4   8   1      301.83      287.11     15.44 o 
   5   8   1      103.59       96.43      6.33 o 
   6   8   1        6.89        5.82      5.87 o 
   7   8   1        5.98       -0.53      5.62 o 
   8   8   1      130.69      150.66     10.77 o 
   9   8   1        1.70        9.38      6.29 o 
   1   9   1     1285.40     1260.86     26.29 o 
   2   9   1     1667.49     1575.77     76.82 o 
   3   9   1      159.07      172.97     18.74 o 
   4   9   1      230.76      213.59      9.07 o 
   5   9   1       13.06       16.08      8.89 o 
   6   9   1      306.76      268.70      8.89 o 
   7   9   1       17.39        9.95      6.06 o 
   8   9   1        4.00        5.85      6.22 o 
   0  10   1     5528.69     5687.31     37.17 o 
   1  10   1      753.26      734.26     77.74 o 
   2  10   1     1771.01     1677.28     59.93 o 
   3  10   1     1008.25      940.56     11.74 o 
   4  10   1       25.83       22.78      4.93 o 
   5  10   1      375.28      358.09      9.73 o 
   6  10   1        9.97       11.42      7.73 o 
   7  10   1       13.27        8.93      8.57 o 
   8  10   1        0.29       -5.66      6.84 o 
   1  11   1      407.80      352.21     12.62 o 
   2  11   1      298.72      270.47      7.31 o 
   3  11   1      207.76      185.57      6.91 o 
   4  11   1      670.03      652.24     11.61 o 
   5  11   1      370.08      353.51     18.27 o 
   6  11   1       54.25       54.17      7.65 o 
   7  11   1      103.40      111.65      7.87 o 
   8  11   1        0.56       12.78      6.42 o 
   0  12   1      629.04      642.67     14.78 o 
   1  12   1      703.42      661.28     10.51 o 
   2  12   1        0.42        4.37      6.67 o 
   3  12   1      748.06      718.77     20.40 o 
   4  12   1       37.68       39.52      5.39 o 
   5  12   1       13.11        5.54      5.04 o 
   6  12   1      223.47      222.22      9.09 o 
   7  12   1       80.75       83.73     23.32 o 
   8  12   1      137.06      145.50     17.81 o 
   1  13   1      916.25      872.07     44.61 o 
   2  13   1      754.05      668.44     37.61 o 
   3  13   1       48.29       54.02      5.86 o 
   4  13   1        9.51        6.98      5.30 o 
   5  13   1      448.80      439.05     11.21 o 
   6  13   1       95.91       91.31     15.36 o 
   7  13   1      123.60      134.20     16.72 o 
   0  14   1      666.01      650.02     16.97 o 
   1  14   1     1066.31     1023.49     14.93 o 
   2  14   1      153.70      133.07      7.85 o 
   3  14   1       54.12       54.06      6.22 o 
   4  14   1      163.51      169.58     12.54 o 
   5  14   1       41.43       48.05      8.36 o 
   6  14   1        1.17       -4.54      5.93 o 
   7  14   1        5.83        4.28      6.89 o 
   1  15   1       31.21       37.66      5.94 o 
   2  15   1       85.70      107.81     15.53 o 
   3  15   1       99.36      107.45      7.14 o 
   4  15   1       96.71       96.17      8.66 o 
   5  15   1        1.02       -2.47     10.10 o 
   6  15   1        4.05        4.89     16.57 o 
   0  16   1      281.16      284.98     13.46 o 
   1  16   1        0.65        2.60      5.32 o 
   2  16   1        1.30       10.55      5.22 o 
   3  16   1      681.44      668.79     13.85 o 
   4  16   1        2.70       13.34      8.11 o 
   5  16   1        9.82       12.76      7.38 o 
   6  16   1      339.61      328.01     12.21 o 
   1  17   1       99.14       83.41      7.11 o 
   2  17   1       19.29       21.70      5.98 o 
   3  17   1        4.98        5.45      6.14 o 
   4  17   1      432.02      425.01     36.51 o 
   5  17   1        3.85        2.77      6.85 o 
   0  18   1        9.97       17.86      8.20 o 
   1  18   1       13.61       16.09      6.05 o 
   2  18   1       13.85       13.97      7.53 o 
   3  18   1       51.29       53.37      7.05 o 
   4  18   1        0.00       -6.61      6.61 o 
   1  19   1      213.70      207.12     13.54 o 
   2  19   1      208.12      197.09     10.18 o 
   3  19   1       16.73       27.86      7.34 o 
   0  20   1       37.76       21.68     10.73 o 
   1  20   1      251.23      273.82     11.64 o 
   0   0   2    59033.04    49844.68    538.64 o 
   1   0   2     6478.48     6269.05    440.48 o 
   2   0   2    17177.43    13445.73   3892.80 o 
   3   0   2     3027.63     3371.32    169.63 o 
   4   0   2      520.65      627.50      8.69 o 
   5   0   2     3294.47     3294.53    267.97 o 
   6   0   2      338.95      340.52     16.74 o 
   7   0   2        7.35        8.64      5.21 o 
   8   0   2       63.69       55.34      6.93 o 
   9   0   2      120.06      110.08     10.35 o 
   1   1   2    11610.21    11287.55   1374.75 o 
   2   1   2     6964.83     4566.63   1245.39 o 
   3   1   2      189.33      185.00     15.68 o 
   4   1   2     1074.56     1161.27     84.24 o 
   5   1   2      196.03      187.83     25.02 o 
   6   1   2      347.58      358.16     32.72 o 
   7   1   2      310.44      312.67     15.50 o 
   8   1   2        0.07       -5.97      5.97 o 
   9   1   2       46.88       53.57      6.78 o 
   0   2   2     1148.28     1257.84     12.22 o 
   1   2   2      219.43      214.66     19.19 o 
   2   2   2      485.79      476.78     99.77 o 
   3   2   2      268.32      297.33     13.80 o 
   4   2   2      198.66      198.70     18.04 o 
   5   2   2      140.77      143.64      6.02 o 
   6   2   2      214.55      229.80     20.80 o 
   7   2   2      414.22      400.84     21.60 o 
   8   2   2        8.96        5.48      9.81 o 
   9   2   2       96.75       92.02      7.80 o 
   1   3   2     2634.94     2693.27    171.41 o 
   2   3   2      150.08      120.14     17.58 o 
   3   3   2     1841.01     1772.52    157.78 o 
   4   3   2      696.71      712.46     65.57 o 
   5   3   2     3501.62     3650.02    173.50 o 
   6   3   2        3.76       -1.52      4.89 o 
   7   3   2     1031.17     1008.88     15.00 o 
   8   3   2      468.06      482.33     52.86 o 
   9   3   2        9.57       20.19      6.07 o 
   0   4   2    12628.21    14197.40    223.07 o 
   1   4   2     1499.61     1501.89    123.58 o 
   2   4   2     2391.70     2251.34    304.16 o 
   3   4   2     3864.25     3978.56    366.82 o 
   4   4   2      139.54      126.63      9.43 o 
   5   4   2     1621.85     1686.94     78.62 o 
   6   4   2      163.96      161.43      7.08 o 
   7   4   2       23.51       27.86     10.55 o 
   8   4   2      310.59      322.73     11.05 o 
   9   4   2        8.63       18.95      6.20 o 
   1   5   2      367.43      366.76     24.24 o 
   2   5   2      662.86      613.01     90.04 o 
   3   5   2     1875.00     1893.66    165.75 o 
   4   5   2     1899.86     1810.62    102.56 o 
   5   5   2      183.36      207.82      7.04 o 
   6   5   2       27.61       23.84      5.56 o 
   7   5   2        2.41       10.56      5.12 o 
   8   5   2       30.12       28.67      6.60 o 
   9   5   2       22.46       35.23      6.36 o 
   0   6   2    11356.18    10616.04    209.28 o 
   1   6   2        0.27       -0.48      2.51 o 
   2   6   2     2269.61     2422.60    207.43 o 
   3   6   2     5903.25     6146.82    552.21 o 
   4   6   2      114.54       98.57      5.50 o 
   5   6   2      628.42      630.97     42.68 o 
   6   6   2     1185.81     1208.15     26.19 o 
   7   6   2      203.07      198.56      9.10 o 
   8   6   2       36.28       30.69      6.93 o 
   9   6   2      109.56      121.60      8.90 o 
   1   7   2     1501.73     1492.53    102.28 o 
   2   7   2      273.63      268.77     19.73 o 
   3   7   2      317.85      293.94     25.62 o 
   4   7   2     2121.32     2228.68     73.09 o 
   5   7   2      249.29      231.41      8.02 o 
   6   7   2        0.10        3.51      5.45 o 
   7   7   2      185.03      204.03     10.01 o 
   8   7   2        1.33       -1.44      6.33 o 
   9   7   2        1.37        9.19      6.60 o 
   0   8   2     4305.24     4163.54     30.32 o 
   1   8   2      662.94      640.60     33.05 o 
   2   8   2      386.08      371.63     32.55 o 
   3   8   2     1600.56     1622.58    105.22 o 
   4   8   2       29.77       41.39      4.76 o 
   5   8   2       32.23       35.50      5.43 o 
   6   8   2      336.13      343.90      9.61 o 
   7   8   2      430.69      410.90     11.37 o 
   8   8   2      347.00      358.85     22.36 o 
   1   9   2     2784.61     2714.62     88.77 o 
   2   9   2      762.36      680.30     32.01 o 
   3   9   2      303.11      271.57     13.87 o 
   4   9   2      859.98      808.02     41.45 o 
   5   9   2      285.59      244.09      8.39 o 
   6   9   2      363.41      354.24     10.15 o 
   7   9   2        1.27        3.08     10.12 o 
   8   9   2      168.48      154.84      9.39 o 
   0  10   2       11.56       15.95      5.54 o 
   1  10   2     1101.87     1028.91     28.21 o 
   2  10   2        0.73        9.29      3.93 o 
   3  10   2      219.56      195.74      7.18 o 
   4  10   2       52.67       44.38      6.85 o 
   5  10   2      104.38      100.72     11.83 o 
   6  10   2       37.28       37.90      6.25 o 
   7  10   2       36.23       52.31     11.70 o 
   8  10   2       34.66       42.37      7.18 o 
   1  11   2       48.56       42.77      4.80 o 
   2  11   2       67.04       68.94      5.30 o 
   3  11   2      545.79      568.80     11.23 o 
   4  11   2        0.01        2.05      4.45 o 
   5  11   2      526.24      575.01     27.76 o 
   6  11   2       61.97       71.47      9.12 o 
   7  11   2       77.11       90.71      9.21 o 
   8  11   2       43.74       51.74      8.42 o 
   0  12   2     1914.74     1930.49     24.14 o 
   1  12   2        0.27        1.22      8.37 o 
   2  12   2      488.43      452.56      9.85 o 
   3  12   2     1583.43     1606.19     31.47 o 
   4  12   2      111.92      119.00      8.26 o 
   5  12   2      172.26      157.46      7.91 o 
   6  12   2      513.74      477.52     12.75 o 
   7  12   2       49.06       62.87      7.40 o 
   1  13   2      643.88      588.48     11.28 o 
   2  13   2     1054.35     1049.16     27.00 o 
   3  13   2       19.32       27.47      5.62 o 
   4  13   2       33.03       36.29      5.67 o 
   5  13   2       27.55       43.80     12.48 o 
   6  13   2      311.51      297.97     20.81 o 
   7  13   2        0.34       -1.30      7.11 o 
   0  14   2     2214.71     2125.33     28.96 o 
   1  14   2      737.92      693.94     26.65 o 
   2  14   2      738.97      671.74     13.81 o 
   3  14   2      255.01      216.48      8.53 o 
   4  14   2       40.93       47.20      5.97 o 
   5  14   2      138.30      138.22      8.37 o 
   6  14   2       37.83       49.74      7.41 o 
   1  15   2       22.51       12.75      7.78 o 
   2  15   2       34.59       25.15      5.83 o 
   3  15   2       21.57       25.35      6.00 o 
   4  15   2        0.36       -0.38      5.63 o 
   5  15   2        7.11       10.27      5.92 o 
   6  15   2       69.78       70.56      8.43 o 
   0  16   2      237.41      245.45     13.62 o 
   1  16   2       70.86       73.06      6.82 o 
   2  16   2        1.01       -8.44      8.44 o 
   3  16   2      444.54      485.19     19.46 o 
   4  16   2       12.00       18.73      8.97 o 
   5  16   2        2.89       11.53      6.64 o 
   1  17   2      265.47      294.75     12.87 o 
   2  17   2       40.00       39.51      6.39 o 
   3  17   2        0.28       -6.11      8.42 o 
   4  17   2      594.85      598.10     14.62 o 
   5  17   2      137.69      137.46      9.51 o 
   0  18   2      254.08      267.46     15.00 o 
   1  18   2       92.93      111.70      8.17 o 
   2  18   2        0.59       10.32      5.83 o 
   3  18   2       19.18       21.39      6.61 o 
   4  18   2       29.09       27.91      7.62 o 
   1  19   2       14.52       12.98      6.25 o 
   2  19   2      120.01      151.57     13.65 o 
   3  19   2        5.00       17.38      6.76 o 
   1   1   3       64.26       51.23      3.89 o 
   2   1   3      837.78      854.30     58.49 o 
   3   1   3      492.84      471.00    107.32 o 
   4   1   3        1.81        4.65      3.52 o 
   5   1   3      409.75      424.96     21.30 o 
   6   1   3       59.90       53.89      5.86 o 
   7   1   3      920.90      899.35     44.24 o 
   8   1   3      325.90      323.14     25.10 o 
   9   1   3       24.97       30.57      6.98 o 
   0   2   3     4426.85     5055.87     29.45 o 
   1   2   3       12.95       16.99      2.93 o 
   2   2   3     3912.69     3840.33    269.42 o 
   3   2   3     2031.87     1897.31    401.37 o 
   4   2   3       21.82       24.55      3.98 o 
   5   2   3     2056.97     2149.02    157.98 o 
   6   2   3      269.05      276.74     21.89 o 
   7   2   3       75.58       80.78      6.39 o 
   8   2   3       93.37      104.90      7.74 o 
   9   2   3        0.05       12.41      6.26 o 
   1   3   3     1402.84     1469.51     80.33 o 
   2   3   3       23.99       29.91      3.34 o 
   3   3   3      270.61      266.37     48.56 o 
   4   3   3     2331.09     2351.72    236.11 o 
   5   3   3       62.62       52.40      8.41 o 
   6   3   3       67.83       55.85      6.01 o 
   7   3   3      128.38      112.95      7.51 o 
   8   3   3        0.20       -4.66     12.58 o 
   9   3   3       14.70       24.51      9.06 o 
   0   4   3     9496.80     9085.11    191.53 o 
   1   4   3        0.26        4.82      2.93 o 
   2   4   3     1210.35     1184.11    130.60 o 
   3   4   3      893.13      799.05    122.25 o 
   4   4   3       12.53        2.49      4.33 o 
   5   4   3      167.43      175.38      7.05 o 
   6   4   3       38.20       41.75      5.89 o 
   7   4   3       67.32       77.21      6.60 o 
   8   4   3      132.33      138.89     14.12 o 
   9   4   3       21.49       13.70      6.76 o 
   1   5   3     1208.80     1247.73     45.61 o 
   2   5   3      593.83      575.71     59.18 o 
   3   5   3       42.68       51.81     10.31 o 
   4   5   3      180.61      181.07     23.67 o 
   5   5   3        0.49       -5.32      5.32 o 
   6   5   3       60.00       62.94      6.16 o 
   7   5   3       53.36       36.88      6.55 o 
   8   5   3       30.35       33.81     15.85 o 
   9   5   3        0.01        1.60     12.45 o 
   0   6   3      887.41      943.74     15.77 o 
   1   6   3     2282.23     2228.19    166.42 o 
   2   6   3     1261.29     1178.10    117.89 o 
   3   6   3        0.74       -1.89      4.21 o 
   4   6   3        7.94        9.00      4.40 o 
   5   6   3      466.02      437.13     19.83 o 
   6   6   3       29.70       37.54      5.83 o 
   7   6   3      201.80      236.51      9.31 o 
   8   6   3      346.59      325.00     11.51 o 
   1   7   3      515.22      467.69     43.51 o 
   2   7   3     4924.67     4966.80    579.93 o 
   3   7   3     1697.67     1605.32    169.91 o 
   4   7   3      441.67      395.86     45.20 o 
   5   7   3     4297.27     4426.15    384.54 o 
   6   7   3      287.95      269.89     18.21 o 
   7   7   3       61.31       71.29      6.97 o 
   8   7   3      235.07      255.60     10.55 o 
   0   8   3       28.44       35.87      5.68 o 
   1   8   3       62.81       68.27      8.17 o 
   2   8   3      163.86      164.24     17.74 o 
   3   8   3        0.48        3.65      4.48 o 
   4   8   3      145.22      173.34     19.28 o 
   5   8   3       16.31       23.41      5.75 o 
   6   8   3       23.41       24.31      8.35 o 
   7   8   3       17.52       22.43      7.64 o 
   8   8   3        7.81       26.99      6.80 o 
   1   9   3      137.04      114.75      5.49 o 
   2   9   3      327.51      282.69     14.53 o 
   3   9   3      156.40      143.37     15.41 o 
   4   9   3      413.73      411.36     26.29 o 
   5   9   3       43.14       36.90      6.39 o 
   6   9   3       75.26       73.64      6.96 o 
   7   9   3       76.75       59.99      8.50 o 
   8   9   3        1.33        2.48     13.29 o 
   0  10   3     8201.89     8888.37     52.85 o 
   1  10   3       28.44       20.58      4.64 o 
   2  10   3       34.08       27.44     14.39 o 
   3  10   3     2686.32     2588.85    169.58 o 
   4  10   3        6.75        2.20      7.38 o 
   5  10   3       37.86       44.56      5.75 o 
   6  10   3      107.76      103.61      7.97 o 
   7  10   3        1.16        6.29      6.03 o 
   8  10   3       96.13       96.90      8.72 o 
   1  11   3      421.69      405.06     29.72 o 
   2  11   3      167.37      149.25      9.63 o 
   3  11   3        1.74       12.66      8.57 o 
   4  11   3       83.36       82.25      7.97 o 
   5  11   3       17.46       22.91      5.40 o 
   6  11   3      319.56      301.74     21.11 o 
   7  11   3       33.66       28.03      6.86 o 
   0  12   3     1657.19     1550.49     23.51 o 
   1  12   3      124.93      125.72      9.84 o 
   2  12   3      163.09      140.97      7.28 o 
   3  12   3     1336.20     1238.40     22.91 o 
   4  12   3       19.73       16.29      8.51 o 
   5  12   3       72.47       77.49      7.04 o 
   6  12   3      339.36      325.51     11.04 o 
   7  12   3       14.31       17.10      6.45 o 
   1  13   3      675.83      642.42     12.13 o 
   2  13   3      492.67      487.53     12.99 o 
   3  13   3       36.10       27.50      6.16 o 
   4  13   3       25.27       17.96      9.62 o 
   5  13   3      273.89      291.38     10.31 o 
   6  13   3       66.81       56.48      7.34 o 
   0  14   3        3.59       14.27      7.44 o 
   1  14   3      257.79      249.67     14.23 o 
   2  14   3       11.78       22.49      5.62 o 
   3  14   3      108.70      108.67      7.43 o 
   4  14   3       79.29       94.27      7.26 o 
   5  14   3       38.43       33.09      8.71 o 
   6  14   3       65.44       72.56      8.15 o 
   1  15   3      271.45      278.40      9.69 o 
   2  15   3      532.58      557.98     12.68 o 
   3  15   3        0.05        5.68      5.53 o 
   4  15   3       95.02      114.23     14.45 o 
   5  15   3       56.82       49.24      7.41 o 
   0  16   3       17.49       37.80      8.02 o 
   1  16   3       36.61       38.54      7.56 o 
   2  16   3       91.77      108.07     16.24 o 
   3  16   3       47.15       60.83      6.79 o 
   4  16   3        1.65        0.44      6.17 o 
   5  16   3      132.96      144.43      9.40 o 
   1  17   3       92.99       87.73      7.66 o 
   2  17   3        3.34       -1.31     15.73 o 
   3  17   3        1.71       -6.36      6.36 o 
   4  17   3      294.21      315.66     11.90 o 
   0  18   3      140.96      122.59     12.44 o 
   1  18   3       35.62       28.24      7.02 o 
   2  18   3       68.64       77.97      7.43 o 
   3  18   3      165.09      189.92     12.22 o 
   1  19   3        0.73        0.97      6.33 o 
   0   0   4    29154.27    26337.35    410.71 o 
   1   0   4      573.14      599.95      8.56 o 
   2   0   4     1062.59     1137.24     30.33 o 
   3   0   4     4715.79     4946.33    292.36 o 
   4   0   4      280.35      224.44     48.55 o 
   5   0   4       38.89       39.03      5.32 o 
   6   0   4        4.75        3.84      5.03 o 
   7   0   4       86.17       67.98      8.96 o 
   8   0   4       44.35       55.87      7.53 o 
   1   1   4      395.03      423.54     14.06 o 
   2   1   4      422.70      423.64     24.86 o 
   3   1   4       23.77       30.15      7.82 o 
   4   1   4       24.42       25.73      4.64 o 
   5   1   4        7.19       17.50      4.84 o 
   6   1   4        1.65       10.77      5.87 o 
   7   1   4        0.07        3.96      5.51 o 
   8   1   4        4.09       -6.45      6.45 o 
   0   2   4      198.03      223.63      8.43 o 
   1   2   4       34.78       34.04      3.87 o 
   2   2   4      133.63      120.49      5.40 o 
   3   2   4       90.04       74.45      7.60 o 
   4   2   4       67.31       64.44     12.05 o 
   5   2   4       50.12       52.96      6.76 o 
   6   2   4       85.86       84.85     16.07 o 
   7   2   4      145.17      159.40      8.89 o 
   8   2   4        0.54        7.88      6.18 o 
   1   3   4       21.29       19.79      3.56 o 
   2   3   4      807.92      840.85     64.83 o 
   3   3   4     1221.04     1181.21    155.62 o 
   4   3   4       31.03       25.68      9.27 o 
   5   3   4     1726.18     1721.11    191.79 o 
   6   3   4      117.06      115.54      6.94 o 
   7   3   4      112.06       97.00     12.14 o 
   8   3   4      156.11      160.14      9.08 o 
   0   4   4      111.81      115.70      6.85 o 
   1   4   4       11.52       16.59      3.63 o 
   2   4   4       24.16       27.84      4.23 o 
   3   4   4        1.64        5.30     13.84 o 
   4   4   4       91.63       92.68     23.07 o 
   5   4   4        0.11       -0.17     10.70 o 
   6   4   4       28.40       31.65      5.91 o 
   7   4   4       25.11       31.61      6.46 o 
   8   4   4        1.16       -2.96      6.42 o 
   1   5   4      391.91      347.21     13.92 o 
   2   5   4     1210.17     1255.05     97.03 o 
   3   5   4      140.50      145.80     22.24 o 
   4   5   4        5.16        4.41     12.12 o 
   5   5   4        2.68       22.87     14.35 o 
   6   5   4       76.67       68.37     10.69 o 
   7   5   4      132.80      142.75      8.18 o 
   8   5   4       27.31       39.11      6.72 o 
   0   6   4     2914.03     2928.06     27.52 o 
   1   6   4        1.22        4.12      4.98 o 
   2   6   4      865.20      866.46     62.94 o 
   3   6   4     1946.13     1853.24    228.90 o 
   4   6   4       30.40       30.38      6.43 o 
   5   6   4      328.76      286.57     32.70 o 
   6   6   4      562.32      524.57     70.54 o 
   7   6   4       66.06       59.15      7.81 o 
   8   6   4        8.62        6.98     14.31 o 
   1   7   4        0.89       27.29     17.88 o 
   2   7   4       36.32       31.88      4.76 o 
   3   7   4        1.63       -2.85      4.63 o 
   4   7   4      103.21      104.37      7.02 o 
   5   7   4       23.22       25.93      7.34 o 
   6   7   4       82.30       95.65      7.46 o 
   7   7   4        0.63       -1.56      7.66 o 
   8   7   4        0.00       -6.83      6.83 o 
   0   8   4        0.88       12.80      6.42 o 
   1   8   4        3.01       -0.52      4.34 o 
   2   8   4     1306.78     1299.20     62.19 o 
   3   8   4        3.47        4.35      4.60 o 
   4   8   4        1.06        5.38      4.63 o 
   5   8   4      624.30      572.16     61.38 o 
   6   8   4       12.84       10.15      6.17 o 
   7   8   4       41.72       35.33      7.05 o 
   8   8   4        2.84        7.22      6.72 o 
   1   9   4       64.41       64.90      5.43 o 
   2   9   4        0.07        5.14      7.69 o 
   3   9   4        0.38        1.06      4.57 o 
   4   9   4        0.06       -2.89      7.11 o 
   5   9   4       31.41       20.63      6.13 o 
   6   9   4        3.27        9.65      6.67 o 
   7   9   4       95.42      115.14      8.68 o 
   0  10   4        1.08       -2.30      6.60 o 
   1  10   4      436.42      410.25     44.67 o 
   2  10   4        6.86        5.73      5.06 o 
   3  10   4       38.52       41.35      5.20 o 
   4  10   4       13.96       24.01      5.18 o 
   5  10   4       19.80       26.86      5.78 o 
   6  10   4        4.88        3.68      5.85 o 
   7  10   4       21.28       26.74      6.83 o 
   1  11   4      394.95      390.76     20.08 o 
   2  11   4       29.62       40.62      8.22 o 
   3  11   4       66.92       69.46      8.23 o 
   4  11   4      159.20      168.66     11.91 o 
   5  11   4      120.35      127.57      7.97 o 
   6  11   4        1.01        5.52      5.73 o 
   7  11   4      132.66      136.96     18.87 o 
   0  12   4       11.14       14.05      7.67 o 
   1  12   4       71.00       69.85     13.13 o 
   2  12   4        7.21        5.14      5.16 o 
   3  12   4       44.26       66.87     16.52 o 
   4  12   4       29.20       33.97      6.18 o 
   5  12   4       35.97       45.23      9.75 o 
   6  12   4       45.20       56.02      6.99 o 
   1  13   4        0.53        8.39      5.18 o 
   2  13   4       70.12       79.48      6.54 o 
   3  13   4       13.76       15.52      5.66 o 
   4  13   4      278.85      304.40     17.19 o 
   5  13   4        0.05        3.36     10.61 o 
   6  13   4       14.05       11.98     12.07 o 
   0  14   4     1337.68     1323.16     25.41 o 
   1  14   4      289.63      268.72     21.39 o 
   2  14   4      200.14      198.37     12.50 o 
   3  14   4      194.43      198.43     35.62 o 
   4  14   4       24.85       20.53      9.48 o 
   5  14   4       21.92       18.97      9.35 o 
   1  15   4       44.32       48.46      6.55 o 
   2  15   4        6.99        2.97      5.64 o 
   3  15   4       39.56       44.12      7.04 o 
   4  15   4       57.97       42.16      7.40 o 
   5  15   4       11.63       15.52      6.52 o 
   0  16   4       47.26       40.57      9.93 o 
   1  16   4      105.68      122.60      8.35 o 
   2  16   4      100.05       85.75      8.32 o 
   3  16   4        1.25       -0.31      6.28 o 
   4  16   4        2.01        6.43      6.70 o 
   1  17   4        0.04        8.29      5.72 o 
   2  17   4      142.03      167.37      9.42 o 
   3  17   4       24.97       39.67      7.02 o 
   0  18   4       48.31       37.42     10.24 o 
   1  18   4       22.94       28.34      8.29 o 
   1   1   5     1399.11     1509.14     14.64 o 
   2   1   5      218.45      238.48      7.45 o 
   3   1   5      541.33      559.53     10.57 o 
   4   1   5      914.77      921.65     94.60 o 
   5   1   5      376.88      342.98     56.78 o 
   6   1   5      102.10       98.74      7.41 o 
   7   1   5        9.04       15.24      6.14 o 
   8   1   5      123.61      117.29      9.10 o 
   0   2   5      941.95     1007.85     17.33 o 
   1   2   5      494.21      514.30      9.35 o 
   2   2   5      119.99      119.09      6.25 o 
   3   2   5      618.61      619.91     58.89 o 
   4   2   5        2.06        1.37      7.31 o 
   5   2   5       85.40       74.32     10.54 o 
   6   2   5      169.30      161.84      8.51 o 
   7   2   5      165.13      161.08     21.89 o 
   8   2   5      126.42      125.01     15.30 o 
   1   3   5      695.98      721.29     22.85 o 
   2   3   5      839.10      867.63     43.35 o 
   3   3   5       52.57       47.32      5.72 o 
   4   3   5       87.08       69.70      6.03 o 
   5   3   5       53.28       39.07     15.72 o 
   6   3   5      118.35      115.25     10.72 o 
   7   3   5      111.53      106.47     19.56 o 
   8   3   5        0.00        7.06      6.69 o 
   0   4   5     1184.40     1262.63     19.39 o 
   1   4   5       21.89       15.44      5.61 o 
   2   4   5      533.06      542.01     22.06 o 
   3   4   5       48.19       53.42     11.20 o 
   4   4   5        2.90       -4.13      5.21 o 
   5   4   5      148.90      132.46     22.78 o 
   6   4   5       50.40       57.53      7.10 o 
   7   4   5        3.57        9.93      6.34 o 
   8   4   5        9.59        9.84      9.53 o 
   1   5   5      105.08      108.39      6.22 o 
   2   5   5       68.83       59.95     11.58 o 
   3   5   5       28.73       31.62      5.66 o 
   4   5   5      207.17      195.51     19.12 o 
   5   5   5       69.76       62.55     10.18 o 
   6   5   5       25.62       27.79      6.53 o 
   7   5   5       55.01       49.71      6.96 o 
   0   6   5     1409.91     1374.55     20.98 o 
   1   6   5        9.80       10.26      4.71 o 
   2   6   5      211.01      208.97      7.65 o 
   3   6   5     1618.52     1536.09    176.24 o 
   4   6   5        0.83       13.84      4.85 o 
   5   6   5      248.02      258.88     30.73 o 
   6   6   5      458.64      392.06     38.09 o 
   7   6   5        0.01        6.56      6.44 o 
   1   7   5      913.65     1008.62     31.56 o 
   2   7   5       84.18       90.72      9.06 o 
   3   7   5       49.77       56.74      6.92 o 
   4   7   5      482.23      474.33     77.12 o 
   5   7   5      744.52      713.38    123.79 o 
   6   7   5       34.22       30.26      7.09 o 
   7   7   5       93.25       99.70     10.54 o 
   0   8   5      332.82      307.31     12.37 o 
   1   8   5      103.00       99.70      6.86 o 
   2   8   5       14.58       17.45      5.58 o 
   3   8   5      157.72      128.42     19.23 o 
   4   8   5       41.03       47.76      6.72 o 
   5   8   5       46.86       44.02      6.93 o 
   6   8   5       13.84       11.55      6.49 o 
   7   8   5        0.26       -5.07      6.42 o 
   1   9   5      450.41      434.50     17.44 o 
   2   9   5      364.99      361.62     22.98 o 
   3   9   5        1.45        6.72      5.10 o 
   4   9   5        3.09       -3.15     11.43 o 
   5   9   5        0.01        9.86      6.03 o 
   6   9   5      108.95      120.31     10.83 o 
   7   9   5        0.01       -9.21      9.21 o 
   0  10   5      158.65      146.27     10.71 o 
   1  10   5      292.41      260.87      9.05 o 
   2  10   5      688.75      660.30     13.09 o 
   3  10   5        0.01        6.55      5.14 o 
   4  10   5        2.59       -0.93      7.04 o 
   5  10   5      258.93      243.75     30.01 o 
   6  10   5       62.47       66.84      7.94 o 
   1  11   5      406.18      393.19     16.47 o 
   2  11   5      248.40      244.23     20.84 o 
   3  11   5       96.72       88.33      7.36 o 
   4  11   5      380.89      371.63     33.74 o 
   5  11   5      103.75      101.87      8.21 o 
   6  11   5        3.56        8.85      6.53 o 
   0  12   5       56.39       64.22      8.96 o 
   1  12   5      157.65      147.54      8.40 o 
   2  12   5       17.80       23.39      5.84 o 
   3  12   5       59.02       54.52      7.05 o 
   4  12   5        8.40        7.22      8.84 o 
   5  12   5       25.80       36.87      6.61 o 
   1  13   5      114.20      119.40     17.16 o 
   2  13   5       67.02       66.47      7.27 o 
   3  13   5        3.02       -1.91      6.14 o 
   4  13   5        0.62       -3.59     11.27 o 
   5  13   5       53.84       72.39      7.77 o 
   0  14   5      385.45      399.75     17.18 o 
   1  14   5      284.32      306.48     10.98 o 
   2  14   5      154.62      158.56     13.57 o 
   3  14   5      116.15      125.08     25.39 o 
   4  14   5       27.72       35.41      7.35 o 
   1  15   5      183.99      184.98      9.56 o 
   2  15   5        4.45        4.95      6.15 o 
   3  15   5       45.53       59.74     15.36 o 
   0  16   5       95.32      120.22     11.80 o 
   1  16   5        5.76       -7.31      7.31 o 
   2  16   5        9.81        9.90      6.56 o 
   0   0   6     6250.25     6564.07     49.29 o 
   1   0   6      104.11      109.63      9.35 o 
   2   0   6      133.04      142.96      7.17 o 
   3   0   6     1318.73     1295.38     26.98 o 
   4   0   6       31.50       28.89     15.34 o 
   5   0   6        0.22       -5.47      5.71 o 
   6   0   6       14.15        9.97      8.40 o 
   7   0   6        2.29        5.47      6.39 o 
   1   1   6       37.44       77.23     26.25 o 
   2   1   6       24.81       27.48      5.70 o 
   3   1   6        2.07       -4.06     12.03 o 
   4   1   6       17.49       32.16      5.84 o 
   5   1   6        3.54       -1.35      8.37 o 
   6   1   6        0.43       -4.24     21.09 o 
   7   1   6        4.64        2.62      7.64 o 
   0   2   6       15.92        9.22      7.89 o 
   1   2   6        0.17        5.63      5.74 o 
   2   2   6       34.73       39.22      5.34 o 
   3   2   6       31.00       20.84      7.18 o 
   4   2   6       17.01       15.62      7.02 o 
   5   2   6       15.81       27.75      7.60 o 
   6   2   6       30.53       25.45     15.00 o 
   7   2   6       25.80       29.99      7.18 o 
   1   3   6        0.65       -5.67      5.67 o 
   2   3   6      191.05      216.06     13.66 o 
   3   3   6      187.01      177.79      7.92 o 
   4   3   6        0.51       -2.95      5.30 o 
   5   3   6      443.92      433.47     80.45 o 
   6   3   6       16.67       15.80      6.57 o 
   7   3   6       22.76       15.43     10.22 o 
   0   4   6        2.19        7.71      6.96 o 
   1   4   6        0.20       18.10      5.47 o 
   2   4   6        7.83       -0.79      5.44 o 
   3   4   6        6.94        9.57      6.51 o 
   4   4   6        3.54       10.24      5.28 o 
   5   4   6        0.16        8.26      6.67 o 
   6   4   6       33.05       47.02      8.33 o 
   7   4   6        0.22        5.98      6.58 o 
   1   5   6      166.67      154.49      7.42 o 
   2   5   6      428.89      406.27     34.89 o 
   3   5   6       17.86       14.07      6.00 o 
   4   5   6       14.92        8.89      5.65 o 
   5   5   6       15.58       21.26      6.25 o 
   6   5   6       24.37       12.75      9.73 o 
   0   6   6      236.89      219.67     12.25 o 
   1   6   6        8.26       -3.23      5.96 o 
   2   6   6      333.34      331.44      9.51 o 
   3   6   6      260.00      244.63      9.06 o 
   4   6   6        6.18       10.10      5.76 o 
   5   6   6      178.61      163.58     18.94 o 
   6   6   6      126.06      118.24     14.36 o 
   1   7   6       18.03       23.60     10.28 o 
   2   7   6        0.00       -4.74      5.51 o 
   3   7   6        6.56        2.15      5.64 o 
   4   7   6       65.57       76.61      9.94 o 
   5   7   6        3.65       -4.83      8.42 o 
   6   7   6        2.98       -1.07      6.73 o 
   0   8   6        9.61        9.53      7.67 o 
   1   8   6        0.27       -6.07      6.07 o 
   2   8   6      271.58      252.25     24.48 o 
   3   8   6        0.52        6.13     15.26 o 
   4   8   6        3.90       -0.31      6.04 o 
   5   8   6      158.70      137.20     21.04 o 
   6   8   6        8.70        8.78     10.46 o 
   1   9   6        0.14       -8.97      9.28 o 
   2   9   6       30.11       27.96      5.81 o 
   3   9   6        0.40        1.38      5.75 o 
   4   9   6       16.94       11.94      6.52 o 
   5   9   6        1.44        2.52      6.55 o 
   0  10   6       71.16       72.00      9.63 o 
   1  10   6      162.72      163.86      8.33 o 
   2  10   6       44.04       59.09      6.53 o 
   3  10   6       17.06       25.24      6.25 o 
   4  10   6        4.82        7.50      8.42 o 
   5  10   6        3.80       11.79     11.94 o 
   1  11   6       11.11       18.09      5.76 o 
   2  11   6        3.09        0.64      6.07 o 
   3  11   6       35.38       30.73      7.89 o 
   4  11   6        1.89       -2.98      7.13 o 
   5  11   6       36.52       31.56      9.93 o 
   0  12   6       22.84       15.64      9.71 o 
   1  12   6       12.28       16.03      6.20 o 
   2  12   6        0.84       -6.89      7.44 o 
   3  12   6       21.19       23.90     12.34 o 
   4  12   6       14.74       22.51      6.84 o 
   1  13   6       10.92       15.74      8.97 o 
   2  13   6        0.11       -1.47      6.10 o 
   3  13   6        3.23        4.65      6.61 o 
   0  14   6      791.58      822.68     24.04 o 
   1  14   6       39.70       37.64      7.57 o 
   2  14   6        3.20       10.85     14.46 o 
   1   1   7        1.22        4.75      7.27 o 
   2   1   7       31.64       34.23      6.12 o 
   3   1   7        5.84        9.03      6.67 o 
   4   1   7        0.09       -2.10     10.68 o 
   5   1   7       10.34        4.41      6.75 o 
   6   1   7        5.78       12.76      6.41 o 
   0   2   7      275.81      318.04     13.81 o 
   1   2   7        0.02        8.67      5.54 o 
   2   2   7      164.44      170.89      8.46 o 
   3   2   7      104.31      107.80      7.86 o 
   4   2   7        1.05        7.24      6.53 o 
   5   2   7      130.66      147.00     11.01 o 
   6   2   7        5.49        5.89      9.04 o 
   1   3   7       56.58       53.10      8.01 o 
   2   3   7        1.01       19.32     13.69 o 
   3   3   7       13.36       13.36      6.01 o 
   4   3   7      106.83      118.80     27.08 o 
   5   3   7        0.29       -1.77      6.28 o 
   0   4   7      232.12      241.41     13.18 o 
   1   4   7        2.16       15.19      5.68 o 
   2   4   7       46.79       46.94      6.87 o 
   3   4   7       15.34       22.17      7.95 o 
   4   4   7        0.61       -1.04      8.42 o 
   5   4   7       10.33        9.64      9.30 o 
   1   5   7       92.32      100.01      7.45 o 
   2   5   7       28.81       37.52      8.27 o 
   3   5   7       10.56       10.14      6.44 o 
   4   5   7       23.76       19.64      6.83 o 
   5   5   7        1.07        5.42      6.64 o 
   0   6   7       63.15       48.44     10.73 o 
   1   6   7       78.05       81.55      7.64 o 
   2   6   7      100.68      105.01      7.83 o 
   3   6   7        0.36       -3.51      6.46 o 
   4   6   7        0.18       -2.78      6.33 o 
   5   6   7       53.51       40.31     18.40 o 
   1   7   7        6.54        8.97      6.19 o 
   2   7   7      299.19      294.23     10.81 o 
   3   7   7       77.78       78.09     10.78 o 
   4   7   7        9.20       14.42      6.57 o 
   5   7   7      278.50      314.89     44.25 o 
   0   8   7        7.22       10.77      8.33 o 
   1   8   7        9.08        4.71      6.39 o 
   2   8   7        2.13        3.83      6.36 o 
   3   8   7        7.58        8.20      6.57 o 
   4   8   7       10.27       19.14      7.08 o 
   1   9   7        0.07       -6.21      6.21 o 
   2   9   7        0.03        4.97      7.11 o 
   3   9   7       12.22       20.40     18.77 o 
   4   9   7       37.68       34.99      8.11 o 
   0  10   7      530.41      530.28     19.87 o 
   1  10   7        1.22        7.71      6.10 o 
   2  10   7        0.94        1.27      6.33 o 
   3  10   7      171.10      158.32      9.55 o 
   1  11   7       24.54       19.64      7.17 o 
   2  11   7        6.92        4.37      6.23 o 
   0  12   7       84.17       57.19     12.87 o 
   1  12   7       17.80       21.32      7.05 o 
   0   0   8      392.74      357.21     18.57 o 
   1   0   8      105.82      103.60      8.72 o 
   2   0   8      115.47      122.90      9.46 o 
   3   0   8       21.48        5.27      6.99 o 
   4   0   8       13.27       -4.42      7.64 o 
   1   1   8      129.32      132.76      8.90 o 
   2   1   8       58.00       64.63     11.66 o 
   3   1   8        4.12        6.05      6.52 o 
   4   1   8       35.17       29.07      7.19 o 
   0   2   8       25.24       13.43      9.62 o 
   1   2   8        0.04       -2.61      6.95 o 
   2   2   8        0.08       -2.19      6.61 o 
   3   2   8        0.18       -0.54      6.34 o 
   4   2   8        2.76        4.78      6.86 o 
   1   3   8       33.63       36.05      7.08 o 
   2   3   8        1.33        8.59      6.37 o 
   3   3   8       10.63        3.21      6.98 o 
   0   4   8      126.88      136.06     12.70 o 
   1   4   8       18.53       19.67      7.23 o 
   2   4   8       35.34       37.33      7.06 o 
   3   4   8       60.22       65.27      9.16 o 
   1   5   8       33.77       29.00      8.42 o 
   2   5   8        0.39        1.17      8.15 o 
   3   5   8       15.76       16.50     11.90 o 
   0   6   8       90.40       96.51     12.42 o 
   1   6   8        2.32        9.72      6.47 o 
   2   6   8       14.61        4.76      8.06 o 
   3   6   8      120.35      114.23     16.71 o 
   1   7   8       14.03       19.84     10.94 o 
   2   7   8        3.56       -4.31      6.75 o 
   0   8   8       30.38       24.25     11.04 o 
   1   8   8       17.47        0.17      7.44 o 
                                                 
